# Supplementary material for: Lineage‐Specific CYP80 Expansion and Benzylisoquinoline Alkaloid Diversity in Early‐Diverging Eudicots
Source: Adv Sci (Weinh). 2024 Mar 13;11(19):2309990. doi: 10.1002/advs.202309990 (PMC11109638; doi:10.1002/advs.202309990)
Supplement: Supplementary file 2 — Supporting Information [file ADVS-11-2309990-s001.xlsx]

## Sheet: Data S1
Data S1. The number of ancestral genes localized in each of the syntenic blocks in M. dauricum, A. coerulea, C. chinensis, P. rhoeas and V. vinifera genomes.
	M. dauricum	A. coerulea	C. chinensis	P. rhoeas	V. vinifera
block1	138	188	5	45	5
block2	105	116	27	24	22
block3	80	101	18	15	88
block4	58	91	15	11	77
block5	58	73	12	9	75
block6	48	66	9	10	67
block7	44	57	9	10	46
block8	39	50	7	8	46
block9	36	38	7	6	42
block10	34	37	7	8	30
block11	29	33	7	6	29
block12	28	32	7	6	14
block13	28	33	5	8	15
block14	15	28	5	5	13
block15	15	22	70	6	10
block16	13	24	64	5	9
block17	13	12	52	5	10
block18	13	15	47	5	10
block19	10	12	47	38	9
block20	10	9	41	32	8
block21	9	10	42	32	9
block22	7	8	34	27	9
block23	7	8	27	21	7
block24	7	7	20	18	6
block25	7	6	17	16	5
block26	6	6	15	17	5
block27	7	6	14	15	103
block28	7	5	9	12	74
block29	6	5	9	14	31
block30	8	5	9	10	30
block31	5	5	7	9	25
block32	6	78	7	9	22
block33	6	59	7	7	5
block34	5	55	7	6	5
block35	5	48	6	6	8
block36	6	42	7	6	7
block37	148	36	5	6	228
block38	79	39	5	5	112
block39	54	36	5	5	52
block40	54	31	5	5	47
block41	35	24	9	9	31
block42	25	28	94	6	26
block43	23	23	88	5	14
block44	17	22	54	47	7
block45	13	21	51	45	9
block46	11	17	41	43	23
block47	11	16	40	36	16
block48	13	15	29	35	16
block49	11	11	21	32	9
block50	10	10	23	29	9
block51	11	9	21	35	49
block52	9	8	17	29	45
block53	9	7	18	32	46
block54	9	6	16	26	38
block55	8	6	16	26	32
block56	8	6	14	24	25
block57	6	5	14	27	24
block58	7	5	12	22	17
block59	6	5	9	25	8
block60	5	5	5	20	8
block61	123	5	5	20	8
block62	102	5	82	19	7
block63	81	59	51	18	7
block64	65	57	41	17	6
block65	51	46	43	17	5
block66	26	49	31	15	71
block67	25	50	22	17	38
block68	20	44	19	15	38
block69	21	30	18	15	32
block70	20	28	8	12	32
block71	12	19	5	15	30
block72	13	18	5	13	24
block73	8	16	37	12	21
block74	7	18	18	10	23
block75	5	14	9	11	18
block76	6	13	11	9	16
block77	167	12	51	10	16
block78	79	12	21	10	14
block79	54	11	8	10	12
block80	42	9	10	9	13
block81	43	8	9	9	9
block82	30	8	7	9	8
block83	27	8	8	10	8
block84	18	10	5	8	7
block85	18	8	109	10	6
block86	14	10	90	10	6
block87	11	7	89	9	7
block88	9	9	66	8	6
block89	9	7	56	9	6
block90	7	7	38	9	5
block91	6	7	34	9	5
block92	5	6	29	7	26
block93	5	7	26	7	28
block94	5	7	25	7	23
block95	5	6	24	6	20
block96	163	5	22	7	18
block97	55	396	23	6	17
block98	43	172	22	6	16
block99	43	33	19	8	16
block100	28	26	17	6	13
block101	13	23	18	8	11
block102	14	21	15	6	13
block103	12	21	15	6	8
block104	8	17	10	6	9
block105	6	15	10	5	7
block106	6	16	7	6	7
block107	5	11	7	7	5
block108	173	9	7	5	143
block109	132	7	7	6	82
block110	78	8	7	5	46
block111	46	9	7	5	32
block112	28	7	7	6	37
block113	26	5	6	5	37
block114	22	67	7	6	20
block115	15	36	6	5	12
block116	15	36	8	5	9
block117	15	33	8	5	9
block118	9	29	5	6	7
block119	5	26	5	5	137
block120	8	14	5	6	49
block121	5	7	5	5	42
block122	5	5	94	5	24
block123	145	180	64	5	23
block124	76	112	43	6	20
block125	48	103	43	24	27
block126	48	88	40	12	19
block127	49	83	40	13	14
block128	25	64	34	11	10
block129	25	63	26	8	11
block130	17	51	15	6	6
block131	16	46	8	7	5
block132	18	45	7	6	72
block133	13	44	5	5	60
block134	13	30	11	6	53
block135	12	30	8	22	49
block136	13	29	8	15	29
block137	10	27	6	13	21
block138	10	23	90	8	22
block139	9	21	62	8	14
block140	7	20	56	6	7
block141	6	17	43	6	7
block142	7	18	40	7	5
block143	7	15	38	5	5
block144	5	13	29	5	5
block145	5	14	23	5	9
block146	111	13	27	6	103
block147	83	10	21	97	57
block148	78	9	23	47	40
block149	67	9	20	34	42
block150	52	10	16	30	36
block151	44	8	12	28	32
block152	33	9	10	28	30
block153	30	10	9	29	23
block154	24	9	8	24	20
block155	21	8	7	22	20
block156	18	7	6	21	19
block157	15	8	6	22	20
block158	13	7	7	19	13
block159	13	6	6	16	10
block160	10	7	42	18	10
block161	8	6	18	15	8
block162	8	6	17	13	7
block163	7	6	14	14	7
block164	7	5	10	9	8
block165	8	7	9	10	7
block166	6	5	7	9	5
block167	7	5	6	10	200
block168	7	5	6	9	121
block169	5	82	5	8	107
block170	419	43	6	9	99
block171	36	41	32	8	76
block172	37	28	32	9	50
block173	33	30	17	8	36
block174	22	24	16	7	30
block175	19	31	14	7	20
block176	13	16	15	8	18
block177	14	12	13	6	12
block178	13	12	13	6	9
block179	14	10	12	7	8
block180	13	10	12	5	9
block181	15	10	12	5	10
block182	11	7	11	5	8
block183	10	5	11	6	7
block184	8	5	6	6	5
block185	9	5	8	5	5
block186	6	5	7	5	96
block187	6	5	184	5	83
block188	6	87	133	5	55
block189	6	92	75	21	46
block190	6	74	73	15	36
block191	5	51	17	14	24
block192	5	46	12	10	16
block193	202	26	8	6	8
block194	96	25	6	8	8
block195	44	23	6	8	7
block196	42	20	31	5	5
block197	43	14	19	76	6
block198	27	14	20	49	5
block199	16	12	17	40	5
block200	14	12	14	32	126
block201	14	11	15	30	42
block202	15	10	10	28	37
block203	9	7	9	26	35
block204	8	7	9	22	33
block205	8	7	8	21	32
block206	7	6	8	20	32
block207	8	6	6	14	25
block208	5	7	6	12	16
block209	5	7	6	11	17
block210	154	6	6	10	13
block211	84	6	5	10	10
block212	56	5	5	9	7
block213	52	5	8	9	6
block214	12	5	5	10	8
block215	7	5	6	9	6
block216	7	6	90	9	5
block217	6	5	60	6	6
block218	6	5	26	7	104
block219	6	5	26	6	66
block220	5	59	25	6	60
block221	5	48	21	6	27
block222	5	31	21	6	26
block223	230	28	18	5	24
block224	108	8	18	6	23
block225	89	8	18	6	13
block226	82	7	13	5	13
block227	82	5	11	5	18
block228	64	6	9	5	10
block229	51	5	7	5	13
block230	28	305	7	37	10
block231	29	80	6	37	10
block232	27	42	7	33	9
block233	20	17	9	25	6
block234	18	15	5	25	50
block235	16	13	6	23	34
block236	12	10	5	19	30
block237	11	9	5	19	28
block238	8	9	5	17	24
block239	6	6	5	16	25
block240	8	5	24	18	21
block241	5	318	28	19	21
block242	131	25	25	13	18
block243	114	25	21	14	15
block244	56	14	15	13	11
block245	42	5	9	16	11
block246	21	162	10	13	11
block247	13	117	10	11	9
block248	10	119	6	12	8
block249	11	95	6	12	8
block250	168	102	6	10	5
block251	119	73	5	9	129
block252	32	67	5	8	31
block253	28	50	5	8	21
block254	20	48	5	9	22
block255	10	38	5	8	24
block256	9	38	5	6	10
block257	8	34	41	6	6
block258	123	28	30	6	6
block259	81	23	10	6	5
block260	59	23	7	5	185
block261	49	29	5	6	96
block262	22	19	5	5	96
block263	18	18	65	5	43
block264	18	18	54	5	34
block265	16	19	49	6	25
block266	13	16	51	5	24
block267	14	15	45	5	17
block268	11	13	45	72	18
block269	8	11	42	68	15
block270	6	11	31	52	12
block271	7	9	35	44	11
block272	6	9	36	25	11
block273	5	7	30	27	11
block274	5	8	27	18	8
block275	6	7	26	19	6
block276	159	7	23	16	6
block277	81	7	15	17	103
block278	57	6	14	18	84
block279	55	6	15	11	82
block280	12	7	15	11	56
block281	12	6	11	13	43
block282	8	6	11	13	39
block283	5	5	11	11	38
block284	5	5	11	11	33
block285	5	5	11	9	24
block286	128	249	9	8	19
block287	68	129	9	11	17
block288	60	126	9	11	14
block289	63	81	9	6	13
block290	37	68	8	6	16
block291	29	47	10	8	11
block292	25	46	8	5	8
block293	25	39	8	5	8
block294	11	25	7	5	7
block295	7	24	8	7	5
block296	6	22	7	5	5
block297	6	17	6	6	108
block298	444	17	6	5	70
block299	9	16	7	6	18
block300	5	13	7	87	21
block301	87	11	5	67	15
block302	78	10	6	48	12
block303	75	11	6	18	8
block304	72	10	5	19	9
block305	33	11	5	15	9
block306	27	12	6	13	6
block307	21	9	76	12	5
block308	16	10	27	11	198
block309	16	9	26	13	45
block310	16	8	27	13	37
block311	12	7	22	10	32
block312	10	6	22	9	29
block313	8	6	19	8	29
block314	9	6	23	9	24
block315	8	5	19	8	24
block316	8	5	24	8	18
block317	7	5	20	8	13
block318	5	5	14	6	7
block319	5	436	15	6	5
block320	131	125	11	7	81
block321	96	6	11	5	58
block322	56	5	9	7	52
block323	49	6	10	5	51
block324	19	8	10	5	44
block325	16	9	8	5	43

## Sheet: Data S2
Data S2. Quantitative data of BIAs in M. dauricum by UPLC-Q-TOF-MS.
Sample Name	Component Name	Area	Height	Retention Time
MDR1	Norcoclaurine	6407000	1485000	6.24
MDR2	Norcoclaurine	6444000	1578000	6.27
MDR3	Norcoclaurine	6827000	1629000	6.28
MDR4	Norcoclaurine	7077000	1623000	6.24
MDR5	Norcoclaurine	8994000	2034000	6.21
MDRH1	Norcoclaurine	2324000	563600	6.21
MDRH2	Norcoclaurine	2363000	604400	6.2
MDRH3	Norcoclaurine	1906000	466100	6.2
MDRH4	Norcoclaurine	2213000	559600	6.19
MDRH5	Norcoclaurine	2244000	566700	6.19
MDS1	Norcoclaurine	354300	89300	6.18
MDS2	Norcoclaurine	358300	93140	6.18
MDS3	Norcoclaurine	347900	88640	6.19
MDS4	Norcoclaurine	366100	96290	6.17
MDS5	Norcoclaurine	372400	91460	6.18
MDYS1	Norcoclaurine	319700	79640	6.17
MDYS2	Norcoclaurine	325000	82310	6.17
MDYS3	Norcoclaurine	304800	78200	6.21
MDYS4	Norcoclaurine	299800	78620	6.2
MDYS5	Norcoclaurine	309800	76660	6.22
MDL1	Norcoclaurine	31900	7770	6.18
MDL2	Norcoclaurine	31040	7659	6.19
MDL3	Norcoclaurine	29400	7150	6.2
MDL4	Norcoclaurine	22390	5558	6.18
MDL5	Norcoclaurine	24410	6220	6.18
MDYL1	Norcoclaurine	59460	14910	6.18
MDYL2	Norcoclaurine	55090	13060	6.18
MDYL3	Norcoclaurine	62690	15240	6.18
MDYL4	Norcoclaurine	71820	17570	6.17
MDYL5	Norcoclaurine	69590	17700	6.17
MDR1	N-Methylnorcoclaurine	250600	79530	6.35
MDR2	N-Methylnorcoclaurine	248700	76570	6.38
MDR3	N-Methylnorcoclaurine	263200	83940	6.39
MDR4	N-Methylnorcoclaurine	262500	82960	6.37
MDR5	N-Methylnorcoclaurine	336900	107800	6.36
MDRH1	N-Methylnorcoclaurine	64060	19670	6.36
MDRH2	N-Methylnorcoclaurine	63590	18090	6.36
MDRH3	N-Methylnorcoclaurine	54720	15020	6.35
MDRH4	N-Methylnorcoclaurine	67280	17630	6.35
MDRH5	N-Methylnorcoclaurine	71270	21720	6.34
MDS1	N-Methylnorcoclaurine	3794	1044	6.33
MDS2	N-Methylnorcoclaurine	3545	1066	6.34
MDS3	N-Methylnorcoclaurine	2511	796.9	6.34
MDS4	N-Methylnorcoclaurine	4213	1010	6.33
MDS5	N-Methylnorcoclaurine	3691	1062	6.33
MDYS1	N-Methylnorcoclaurine	2552	918	6.32
MDYS2	N-Methylnorcoclaurine	2235	828.5	6.32
MDYS3	N-Methylnorcoclaurine	1384	656	6.35
MDYS4	N-Methylnorcoclaurine	2257	711.8	6.36
MDYS5	N-Methylnorcoclaurine	1790	649.4	6.37
MDL1	N-Methylnorcoclaurine	1580	458.9	6.33
MDL2	N-Methylnorcoclaurine	1550	521.2	6.35
MDL3	N-Methylnorcoclaurine	1573	517.8	6.35
MDL4	N-Methylnorcoclaurine	581.3	216.8	6.34
MDL5	N-Methylnorcoclaurine	472.3	260.4	6.32
MDYL1	N-Methylnorcoclaurine	1769	531.1	6.33
MDYL2	N-Methylnorcoclaurine	1785	522.7	6.33
MDYL3	N-Methylnorcoclaurine	1830	497.6	6.34
MDYL4	N-Methylnorcoclaurine	2334	514.9	6.32
MDYL5	N-Methylnorcoclaurine	1311	589.9	6.32
MDR1	Coclaurine	2945000	935700	6.78
MDR2	Coclaurine	2779000	932800	6.86
MDR3	Coclaurine	3046000	1018000	6.86
MDR4	Coclaurine	3011000	1066000	6.85
MDR5	Coclaurine	3762000	1239000	6.85
MDRH1	Coclaurine	3240000	1079000	6.85
MDRH2	Coclaurine	3227000	1054000	6.85
MDRH3	Coclaurine	2947000	971300	6.85
MDRH4	Coclaurine	3265000	1048000	6.85
MDRH5	Coclaurine	3208000	1059000	6.85
MDS1	Coclaurine	424700	136900	6.77
MDS2	Coclaurine	433600	139600	6.85
MDS3	Coclaurine	426000	135700	6.84
MDS4	Coclaurine	429400	137400	6.84
MDS5	Coclaurine	435900	139200	6.84
MDYS1	Coclaurine	662700	213700	6.84
MDYS2	Coclaurine	686300	224600	6.85
MDYS3	Coclaurine	629000	210600	6.86
MDYS4	Coclaurine	606300	191200	6.86
MDYS5	Coclaurine	624300	200600	6.87
MDL1	Coclaurine	76030	22330	6.78
MDL2	Coclaurine	84990	25130	6.86
MDL3	Coclaurine	76290	24380	6.87
MDL4	Coclaurine	71100	23090	6.86
MDL5	Coclaurine	73730	21530	6.86
MDYL1	Coclaurine	143700	42730	6.86
MDYL2	Coclaurine	142800	43000	6.86
MDYL3	Coclaurine	150000	45950	6.86
MDYL4	Coclaurine	165900	49360	6.85
MDYL5	Coclaurine	149500	45510	6.85
MDR1	N-Methylcoclaurine	866800	237100	6.69
MDR2	N-Methylcoclaurine	803100	251500	6.78
MDR3	N-Methylcoclaurine	904500	277200	6.79
MDR4	N-Methylcoclaurine	900300	271800	6.78
MDR5	N-Methylcoclaurine	1106000	353500	6.78
MDRH1	N-Methylcoclaurine	411300	136200	6.78
MDRH2	N-Methylcoclaurine	400400	135200	6.78
MDRH3	N-Methylcoclaurine	261600	91670	6.78
MDRH4	N-Methylcoclaurine	330200	109500	6.79
MDRH5	N-Methylcoclaurine	405400	134600	6.78
MDS1	N-Methylcoclaurine	494300	140900	6.83
MDS2	N-Methylcoclaurine	480100	144500	6.9
MDS3	N-Methylcoclaurine	462900	142100	6.89
MDS4	N-Methylcoclaurine	450000	135400	6.89
MDS5	N-Methylcoclaurine	475000	144900	6.89
MDYS1	N-Methylcoclaurine	159400	43540	6.9
MDYS2	N-Methylcoclaurine	161800	43030	6.9
MDYS3	N-Methylcoclaurine	150800	40140	6.92
MDYS4	N-Methylcoclaurine	148300	39630	6.92
MDYS5	N-Methylcoclaurine	155100	41970	6.92
MDL1	N-Methylcoclaurine	18900	3378	6.87
MDL2	N-Methylcoclaurine	23950	4052	6.93
MDL3	N-Methylcoclaurine	20790	3833	6.94
MDL4	N-Methylcoclaurine	17520	3306	6.93
MDL5	N-Methylcoclaurine	16210	3620	6.93
MDYL1	N-Methylcoclaurine	26740	5774	6.93
MDYL2	N-Methylcoclaurine	29750	6075	6.93
MDYL3	N-Methylcoclaurine	32260	6232	6.93
MDYL4	N-Methylcoclaurine	35840	7318	6.93
MDYL5	N-Methylcoclaurine	29930	6194	6.92
MDR1	3'-Hydroxy-N-Methylcoclaurine	197500	56275	6.45
MDR2	3'-Hydroxy-N-Methylcoclaurine	193440	55425	6.48
MDR3	3'-Hydroxy-N-Methylcoclaurine	205800	59300	6.48
MDR4	3'-Hydroxy-N-Methylcoclaurine	187660	56475	6.47
MDR5	3'-Hydroxy-N-Methylcoclaurine	231200	66200	6.46
MDRH1	3'-Hydroxy-N-Methylcoclaurine	104620	28450	6.47
MDRH2	3'-Hydroxy-N-Methylcoclaurine	101020	26075	6.48
MDRH3	3'-Hydroxy-N-Methylcoclaurine	82300	20637	6.47
MDRH4	3'-Hydroxy-N-Methylcoclaurine	96180	26475	6.47
MDRH5	3'-Hydroxy-N-Methylcoclaurine	100240	27075	6.47
MDS1	3'-Hydroxy-N-Methylcoclaurine	12292	4047	6.44
MDS2	3'-Hydroxy-N-Methylcoclaurine	12956	4402	6.47
MDS3	3'-Hydroxy-N-Methylcoclaurine	12224	4327	6.46
MDS4	3'-Hydroxy-N-Methylcoclaurine	12314	4337	6.46
MDS5	3'-Hydroxy-N-Methylcoclaurine	12674	4260	6.46
MDYS1	3'-Hydroxy-N-Methylcoclaurine	8392	2827	6.46
MDYS2	3'-Hydroxy-N-Methylcoclaurine	8528	2855	6.46
MDYS3	3'-Hydroxy-N-Methylcoclaurine	8068	2800	6.49
MDYS4	3'-Hydroxy-N-Methylcoclaurine	7862	2610	6.48
MDYS5	3'-Hydroxy-N-Methylcoclaurine	8008	2672	6.49
MDL1	3'-Hydroxy-N-Methylcoclaurine	8656	2815	6.45
MDL2	3'-Hydroxy-N-Methylcoclaurine	9520	2982	6.47
MDL3	3'-Hydroxy-N-Methylcoclaurine	8330	2740	6.49
MDL4	3'-Hydroxy-N-Methylcoclaurine	7796	2540	6.47
MDL5	3'-Hydroxy-N-Methylcoclaurine	7790	2607	6.47
MDYL1	3'-Hydroxy-N-Methylcoclaurine	9808	3110	6.48
MDYL2	3'-Hydroxy-N-Methylcoclaurine	9676	3070	6.47
MDYL3	3'-Hydroxy-N-Methylcoclaurine	9634	3305	6.47
MDYL4	3'-Hydroxy-N-Methylcoclaurine	12194	3782	6.47
MDYL5	3'-Hydroxy-N-Methylcoclaurine	10132	3155	6.47
MDR1	Reticuline	58760	16030	7.05
MDR2	Reticuline	64730	16750	7.1
MDR3	Reticuline	70420	16240	7.1
MDR4	Reticuline	87400	17870	7.09
MDR5	Reticuline	92850	21620	7.08
MDRH1	Reticuline	488900	117300	7.08
MDRH2	Reticuline	551800	126500	7.09
MDRH3	Reticuline	520300	121400	7.08
MDRH4	Reticuline	553800	131100	7.09
MDRH5	Reticuline	526500	127100	7.08
MDS1	Reticuline	55850	12050	7.04
MDS2	Reticuline	47920	11990	7.09
MDS3	Reticuline	44130	11810	7.07
MDS4	Reticuline	49080	11700	7.07
MDS5	Reticuline	57550	12730	7.07
MDYS1	Reticuline	184700	36610	7.07
MDYS2	Reticuline	168700	36860	7.07
MDYS3	Reticuline	177900	34780	7.1
MDYS4	Reticuline	154100	33870	7.1
MDYS5	Reticuline	157000	34730	7.1
MDL1	Reticuline	280500	64160	7.06
MDL2	Reticuline	289300	68900	7.09
MDL3	Reticuline	294100	64590	7.1
MDL4	Reticuline	311100	70770	7.09
MDL5	Reticuline	336600	74700	7.09
MDYL1	Reticuline	379700	90590	7.09
MDYL2	Reticuline	386500	87390	7.09
MDYL3	Reticuline	415200	93770	7.09
MDYL4	Reticuline	473600	110900	7.08
MDYL5	Reticuline	397000	88940	7.08
MDR1	Scoulerine	347200	121300	6.43
MDR2	Scoulerine	367100	135700	6.47
MDR3	Scoulerine	384100	143100	6.47
MDR4	Scoulerine	380900	144100	6.46
MDR5	Scoulerine	444000	170300	6.46
MDRH1	Scoulerine	15200	4956	6.47
MDRH2	Scoulerine	12410	3964	6.47
MDRH3	Scoulerine	10550	3548	6.46
MDRH4	Scoulerine	13440	4378	6.47
MDRH5	Scoulerine	13690	4294	6.47
MDS1	Scoulerine	1918	1335	6.48
MDS2	Scoulerine	2909	916.8	6.47
MDS3	Scoulerine	3080	924.2	6.47
MDS4	Scoulerine	2987	764.6	6.46
MDS5	Scoulerine	2510	876.8	6.46
MDYS1	Scoulerine	3577	991	6.48
MDYS2	Scoulerine	5043	1180	6.48
MDYS3	Scoulerine	4481	1139	6.5
MDYS4	Scoulerine	2255	732.4	6.47
MDYS5	Scoulerine	3808	840.9	6.51
MDL1	Scoulerine	8095	1936	6.45
MDL2	Scoulerine	7240	1588	6.48
MDL3	Scoulerine	4320	1443	6.48
MDL4	Scoulerine	3312	1329	6.51
MDL5	Scoulerine	5228	1356	6.5
MDYL1	Scoulerine	2099	726.8	6.47
MDYL2	Scoulerine	2032	717.2	6.46
MDYL3	Scoulerine	3587	869.5	6.48
MDYL4	Scoulerine	3301	997.6	6.47
MDYL5	Scoulerine	2548	764	6.48
MDR1	Tetrahydrocolumbamine	82040	24670	7.63
MDR2	Tetrahydrocolumbamine	70590	23560	7.62
MDR3	Tetrahydrocolumbamine	85820	30440	7.64
MDR4	Tetrahydrocolumbamine	93570	24000	7.64
MDR5	Tetrahydrocolumbamine	163800	30570	7.66
MDRH1	Tetrahydrocolumbamine	309200	44570	7.64
MDRH2	Tetrahydrocolumbamine	192600	63450	7.64
MDRH3	Tetrahydrocolumbamine	310400	57080	7.64
MDRH4	Tetrahydrocolumbamine	197500	49090	7.64
MDRH5	Tetrahydrocolumbamine	241400	61840	7.63
MDS1	Tetrahydrocolumbamine	25060	5579	7.62
MDS2	Tetrahydrocolumbamine	23700	5141	7.63
MDS3	Tetrahydrocolumbamine	23870	4911	7.62
MDS4	Tetrahydrocolumbamine	17800	4661	7.62
MDS5	Tetrahydrocolumbamine	17980	4410	7.63
MDYS1	Tetrahydrocolumbamine	26170	5801	7.62
MDYS2	Tetrahydrocolumbamine	27850	6095	7.63
MDYS3	Tetrahydrocolumbamine	26920	6622	7.65
MDYS4	Tetrahydrocolumbamine	25990	6739	7.65
MDYS5	Tetrahydrocolumbamine	24210	6181	7.65
MDL1	Tetrahydrocolumbamine	5301	1588	7.63
MDL2	Tetrahydrocolumbamine	7200	2011	7.64
MDL3	Tetrahydrocolumbamine	9417	1611	7.65
MDL4	Tetrahydrocolumbamine	7470	1611	7.64
MDL5	Tetrahydrocolumbamine	8176	1864	7.64
MDYL1	Tetrahydrocolumbamine	8314	1886	7.64
MDYL2	Tetrahydrocolumbamine	8126	2120	7.64
MDYL3	Tetrahydrocolumbamine	8619	2463	7.64
MDYL4	Tetrahydrocolumbamine	10890	2419	7.64
MDYL5	Tetrahydrocolumbamine	8886	2104	7.63
MDR1	N-Methylisocorypalmine	132700	29610	7.79
MDR2	N-Methylisocorypalmine	168400	30660	7.81
MDR3	N-Methylisocorypalmine	172900	30540	7.8
MDR4	N-Methylisocorypalmine	162300	28730	7.79
MDR5	N-Methylisocorypalmine	167600	36100	7.78
MDRH1	N-Methylisocorypalmine	126100	19310	7.87
MDRH2	N-Methylisocorypalmine	130800	18280	7.88
MDRH3	N-Methylisocorypalmine	85710	17170	7.89
MDRH4	N-Methylisocorypalmine	81680	20550	7.87
MDRH5	N-Methylisocorypalmine	85390	17790	7.84
MDS1	N-Methylisocorypalmine	4325	1415	7.87
MDS2	N-Methylisocorypalmine	3694	1195	7.84
MDS3	N-Methylisocorypalmine	3565	1248	7.84
MDS4	N-Methylisocorypalmine	3235	1207	7.89
MDS5	N-Methylisocorypalmine	3908	1277	7.84
MDYS1	N-Methylisocorypalmine	2191	544.9	7.85
MDYS2	N-Methylisocorypalmine	1313	530.6	7.9
MDYS3	N-Methylisocorypalmine	1148	415.4	7.85
MDYS4	N-Methylisocorypalmine	1380	673.6	7.89
MDYS5	N-Methylisocorypalmine	1287	582	7.89
MDL1	N-Methylisocorypalmine	5895	1494	7.88
MDL2	N-Methylisocorypalmine	6652	1650	7.88
MDL3	N-Methylisocorypalmine	4116	1440	7.87
MDL4	N-Methylisocorypalmine	3812	1260	7.87
MDL5	N-Methylisocorypalmine	3783	1306	7.87
MDYL1	N-Methylisocorypalmine	3477	1319	7.89
MDYL2	N-Methylisocorypalmine	3394	1375	7.88
MDYL3	N-Methylisocorypalmine	4119	1423	7.88
MDYL4	N-Methylisocorypalmine	5405	1751	7.88
MDYL5	N-Methylisocorypalmine	4805	1559	7.88
MDR1	Cyclanoline	91860	38940	6.93
MDR2	Cyclanoline	77020	35870	6.98
MDR3	Cyclanoline	85500	45400	6.99
MDR4	Cyclanoline	79380	39620	6.98
MDR5	Cyclanoline	74130	51040	6.97
MDRH1	Cyclanoline	29850	11960	6.97
MDRH2	Cyclanoline	24780	10870	6.98
MDRH3	Cyclanoline	15120	7568	6.98
MDRH4	Cyclanoline	17870	9805	6.98
MDRH5	Cyclanoline	24090	11740	6.97
MDS1	Cyclanoline	55580	13830	6.93
MDS2	Cyclanoline	42880	13610	6.98
MDS3	Cyclanoline	40160	11640	6.97
MDS4	Cyclanoline	39030	12370	6.97
MDS5	Cyclanoline	42010	13340	6.97
MDYS1	Cyclanoline	24830	6892	6.97
MDYS2	Cyclanoline	24770	6538	6.97
MDYS3	Cyclanoline	26010	7448	6.99
MDYS4	Cyclanoline	26440	6647	6.99
MDYS5	Cyclanoline	26140	7999	7
MDL1	Cyclanoline	294400	88430	6.94
MDL2	Cyclanoline	270600	86290	6.99
MDL3	Cyclanoline	272600	90690	7
MDL4	Cyclanoline	253400	79050	6.99
MDL5	Cyclanoline	264400	87450	6.99
MDYL1	Cyclanoline	492200	143500	6.99
MDYL2	Cyclanoline	501700	155500	6.99
MDYL3	Cyclanoline	525600	159800	6.99
MDYL4	Cyclanoline	563300	167800	6.98
MDYL5	Cyclanoline	526400	161600	6.98
MDR1	Tetrahydropalmatrubine	96130	25360	7.67
MDR2	Tetrahydropalmatrubine	85340	26150	7.74
MDR3	Tetrahydropalmatrubine	97480	28330	7.74
MDR4	Tetrahydropalmatrubine	97150	27460	7.8
MDR5	Tetrahydropalmatrubine	102200	32670	7.79
MDRH1	Tetrahydropalmatrubine	36430	11600	7.78
MDRH2	Tetrahydropalmatrubine	34330	11560	7.78
MDRH3	Tetrahydropalmatrubine	46310	11060	7.77
MDRH4	Tetrahydropalmatrubine	42860	12550	7.78
MDRH5	Tetrahydropalmatrubine	49710	11810	7.77
MDS1	Tetrahydropalmatrubine	3276	1015	7.8
MDS2	Tetrahydropalmatrubine	3596	811.9	7.81
MDS3	Tetrahydropalmatrubine	2602	820.8	7.79
MDS4	Tetrahydropalmatrubine	1432	733.9	7.79
MDS5	Tetrahydropalmatrubine	1406	1173	7.73
MDYS1	Tetrahydropalmatrubine	1333	438.3	7.75
MDYS2	Tetrahydropalmatrubine	1308	465.2	7.74
MDYS3	Tetrahydropalmatrubine	2253	530	7.72
MDYS4	Tetrahydropalmatrubine	1575	644	7.72
MDYS5	Tetrahydropalmatrubine	2787	547.2	7.71
MDL1	Tetrahydropalmatrubine	4065	1362	7.72
MDL2	Tetrahydropalmatrubine	3490	1444	7.73
MDL3	Tetrahydropalmatrubine	3095	1302	7.74
MDL4	Tetrahydropalmatrubine	9088	1573	7.7
MDL5	Tetrahydropalmatrubine	5679	1548	7.71
MDYL1	Tetrahydropalmatrubine	7051	1309	7.71
MDYL2	Tetrahydropalmatrubine	7962	1450	7.7
MDYL3	Tetrahydropalmatrubine	4645	1334	7.72
MDYL4	Tetrahydropalmatrubine	6031	1646	7.72
MDYL5	Tetrahydropalmatrubine	3051	1385	7.73
MDR1	Tetrahydropalmatine	51230	14970	8.25
MDR2	Tetrahydropalmatine	27370	8540	8.26
MDR3	Tetrahydropalmatine	60820	18690	8.26
MDR4	Tetrahydropalmatine	51760	16680	8.25
MDR5	Tetrahydropalmatine	48100	14840	8.24
MDRH1	Tetrahydropalmatine	133400	39780	8.24
MDRH2	Tetrahydropalmatine	111600	30860	8.24
MDRH3	Tetrahydropalmatine	80970	23540	8.23
MDRH4	Tetrahydropalmatine	95850	27810	8.24
MDRH5	Tetrahydropalmatine	111500	31980	8.23
MDS1	Tetrahydropalmatine	798.2	182.2	8.22
MDS2	Tetrahydropalmatine	666.9	225.6	8.23
MDS3	Tetrahydropalmatine	439.5	159.5	8.23
MDS4	Tetrahydropalmatine	357.3	220.5	8.22
MDS5	Tetrahydropalmatine	358.7	190.2	8.22
MDYS1	Tetrahydropalmatine	302.3	132.7	8.2
MDYS2	Tetrahydropalmatine	109.4	57.35	8.25
MDYS3	Tetrahydropalmatine	216	119.4	8.27
MDYS4	Tetrahydropalmatine	243.5	110.7	8.25
MDYS5	Tetrahydropalmatine	512	131.9	8.25
MDL1	Tetrahydropalmatine	1006	413.2	8.24
MDL2	Tetrahydropalmatine	1801	462.6	8.24
MDL3	Tetrahydropalmatine	1091	373.5	8.26
MDL4	Tetrahydropalmatine	704.6	303.4	8.23
MDL5	Tetrahydropalmatine	637.8	234.4	8.24
MDYL1	Tetrahydropalmatine	809.5	205.4	8.26
MDYL2	Tetrahydropalmatine	654.5	339.7	8.24
MDYL3	Tetrahydropalmatine	814	321.8	8.25
MDYL4	Tetrahydropalmatine	1049	270.2	8.25
MDYL5	Tetrahydropalmatine	707.2	251.1	8.23
MDR1	Corytuberine	1193000	242100	7.01
MDR2	Corytuberine	1239000	275200	7.06
MDR3	Corytuberine	1250000	262800	7.07
MDR4	Corytuberine	879300	272700	7.06
MDR5	Corytuberine	1362000	336500	7.04
MDRH1	Corytuberine	632200	151500	7.06
MDRH2	Corytuberine	609900	129500	7.07
MDRH3	Corytuberine	477300	103800	7.06
MDRH4	Corytuberine	545300	118200	7.07
MDRH5	Corytuberine	603000	139000	7.06
MDS1	Corytuberine	46080	12480	7.03
MDS2	Corytuberine	45230	11880	7.08
MDS3	Corytuberine	41570	11650	7.07
MDS4	Corytuberine	42220	11040	7.07
MDS5	Corytuberine	43460	12020	7.07
MDYS1	Corytuberine	27630	7370	7.07
MDYS2	Corytuberine	28160	7287	7.07
MDYS3	Corytuberine	29030	7804	7.1
MDYS4	Corytuberine	29260	8164	7.09
MDYS5	Corytuberine	29370	8409	7.1
MDL1	Corytuberine	1596000	421800	6.99
MDL2	Corytuberine	1601000	414300	7.04
MDL3	Corytuberine	1620000	457600	7.05
MDL4	Corytuberine	1452000	396400	7.04
MDL5	Corytuberine	1414000	397900	7.04
MDYL1	Corytuberine	1573000	442900	7.04
MDYL2	Corytuberine	1642000	463700	7.04
MDYL3	Corytuberine	1615000	457600	7.04
MDYL4	Corytuberine	1943000	529500	7.03
MDYL5	Corytuberine	1636000	467000	7.03
MDR1	Magnoflorine	16840000	3597000	7.03
MDR2	Magnoflorine	18500000	4062000	7.08
MDR3	Magnoflorine	18890000	4326000	7.08
MDR4	Magnoflorine	18480000	4175000	7.07
MDR5	Magnoflorine	20670000	4669000	7.06
MDRH1	Magnoflorine	11990000	3255000	7.08
MDRH2	Magnoflorine	12170000	2998000	7.08
MDRH3	Magnoflorine	10170000	2553000	7.07
MDRH4	Magnoflorine	11720000	3064000	7.08
MDRH5	Magnoflorine	12440000	3281000	7.07
MDS1	Magnoflorine	949800	216400	7.05
MDS2	Magnoflorine	1046000	261800	7.09
MDS3	Magnoflorine	967300	230900	7.08
MDS4	Magnoflorine	973200	234900	7.08
MDS5	Magnoflorine	1044000	259300	7.08
MDYS1	Magnoflorine	241800	74570	7.08
MDYS2	Magnoflorine	245900	77350	7.08
MDYS3	Magnoflorine	236800	73860	7.11
MDYS4	Magnoflorine	240100	73230	7.11
MDYS5	Magnoflorine	208200	64640	7.11
MDL1	Magnoflorine	164100	55560	7.06
MDL2	Magnoflorine	133400	41860	7.1
MDL3	Magnoflorine	125400	42670	7.11
MDL4	Magnoflorine	45660	15330	7.09
MDL5	Magnoflorine	52650	16540	7.09
MDYL1	Magnoflorine	48590	16030	7.1
MDYL2	Magnoflorine	52870	16900	7.09
MDYL3	Magnoflorine	54780	16130	7.09
MDYL4	Magnoflorine	62250	18980	7.08
MDYL5	Magnoflorine	51110	16710	7.08
MDR1	Menisperine	91600	39680	7.51
MDR2	Menisperine	86360	48300	7.52
MDR3	Menisperine	87380	43470	7.52
MDR4	Menisperine	121200	64320	7.5
MDR5	Menisperine	86330	86340	7.46
MDRH1	Menisperine	108700	29920	7.5
MDRH2	Menisperine	121200	32660	7.5
MDRH3	Menisperine	86300	24180	7.5
MDRH4	Menisperine	95240	31320	7.5
MDRH5	Menisperine	57960	41190	7.49
MDS1	Menisperine	16150	3512	7.48
MDS2	Menisperine	13790	3881	7.51
MDS3	Menisperine	17730	3880	7.48
MDS4	Menisperine	17250	3716	7.49
MDS5	Menisperine	14160	3683	7.49
MDYS1	Menisperine	7662	2209	7.49
MDYS2	Menisperine	4143	2037	7.48
MDYS3	Menisperine	10780	1525	7.52
MDYS4	Menisperine	8925	2129	7.52
MDYS5	Menisperine	10690	2162	7.53
MDL1	Menisperine	3002	839.4	7.56
MDL2	Menisperine	3209	851	7.57
MDL3	Menisperine	3045	823	7.56
MDL4	Menisperine	3191	1257	7.54
MDL5	Menisperine	3257	1157	7.55
MDYL1	Menisperine	5036	983.9	7.57
MDYL2	Menisperine	4892	988.4	7.56
MDYL3	Menisperine	3726	1410	7.53
MDYL4	Menisperine	4704	1308	7.53
MDYL5	Menisperine	4437	1108	7.54
MDR1	Sinoacutine	212500	54720	7.13
MDR2	Sinoacutine	205800	65130	7.17
MDR3	Sinoacutine	174700	55610	7.18
MDR4	Sinoacutine	190700	54530	7.17
MDR5	Sinoacutine	169800	63960	7.16
MDRH1	Sinoacutine	196300	52870	7.15
MDRH2	Sinoacutine	194700	50900	7.17
MDRH3	Sinoacutine	142400	43200	7.15
MDRH4	Sinoacutine	174700	51390	7.15
MDRH5	Sinoacutine	199700	57610	7.15
MDS1	Sinoacutine	25920	4848	7.17
MDS2	Sinoacutine	34730	5911	7.18
MDS3	Sinoacutine	23170	4877	7.19
MDS4	Sinoacutine	22630	4598	7.18
MDS5	Sinoacutine	29070	5507	7.18
MDYS1	Sinoacutine	96380	26300	7.2
MDYS2	Sinoacutine	87680	24730	7.2
MDYS3	Sinoacutine	89240	24700	7.23
MDYS4	Sinoacutine	83570	21820	7.23
MDYS5	Sinoacutine	89910	24500	7.23
MDL1	Sinoacutine	1852000	496100	7.19
MDL2	Sinoacutine	1818000	522700	7.22
MDL3	Sinoacutine	1840000	497800	7.23
MDL4	Sinoacutine	1677000	467300	7.22
MDL5	Sinoacutine	1705000	463200	7.22
MDYL1	Sinoacutine	1510000	422600	7.22
MDYL2	Sinoacutine	1539000	420400	7.22
MDYL3	Sinoacutine	1544000	417600	7.22
MDYL4	Sinoacutine	1766000	486400	7.21
MDYL5	Sinoacutine	1633000	444500	7.21
MDR1	Sinomenine	1319000	410400	6.62
MDR2	Sinomenine	1433000	387800	6.67
MDR3	Sinomenine	1435000	426400	6.67
MDR4	Sinomenine	1420000	408900	6.66
MDR5	Sinomenine	1759000	513600	6.65
MDRH1	Sinomenine	233300	61900	6.65
MDRH2	Sinomenine	219100	54710	6.66
MDRH3	Sinomenine	174000	47060	6.65
MDRH4	Sinomenine	204400	52120	6.66
MDRH5	Sinomenine	223300	55680	6.66
MDS1	Sinomenine	6689000	1837000	6.61
MDS2	Sinomenine	7814000	2658000	6.66
MDS3	Sinomenine	7069000	2499000	6.65
MDS4	Sinomenine	7560000	2515000	6.66
MDS5	Sinomenine	7401000	2465000	6.66
MDYS1	Sinomenine	14710000	4115000	6.64
MDYS2	Sinomenine	15860000	4414000	6.64
MDYS3	Sinomenine	13650000	4232000	6.66
MDYS4	Sinomenine	13770000	3282000	6.67
MDYS5	Sinomenine	14360000	4189000	6.67
MDL1	Sinomenine	90480000	21240000	6.6
MDL2	Sinomenine	92300000	22420000	6.64
MDL3	Sinomenine	95050000	22960000	6.66
MDL4	Sinomenine	89110000	21000000	6.65
MDL5	Sinomenine	89410000	20920000	6.64
MDYL1	Sinomenine	87660000	19530000	6.66
MDYL2	Sinomenine	87220000	18950000	6.65
MDYL3	Sinomenine	88680000	19290000	6.66
MDYL4	Sinomenine	102000000	20760000	6.65
MDYL5	Sinomenine	93030000	20640000	6.65
MDR1	Disinomenine	464.7	128.1	6.42
MDR2	Disinomenine	688.2	269.5	6.45
MDR3	Disinomenine	486.4	138.7	6.48
MDR4	Disinomenine	525.4	326.5	6.45
MDR5	Disinomenine	704.6	207.8	6.47
MDRH1	Disinomenine	3906	822.1	6.45
MDRH2	Disinomenine	6976	838	6.49
MDRH3	Disinomenine	3853	662.1	6.46
MDRH4	Disinomenine	6319	1367	6.47
MDRH5	Disinomenine	4257	842.3	6.47
MDS1	Disinomenine	7222	3510	6.44
MDS2	Disinomenine	14590	4445	6.49
MDS3	Disinomenine	14570	4221	6.48
MDS4	Disinomenine	15320	4287	6.49
MDS5	Disinomenine	16210	5246	6.49
MDYS1	Disinomenine	34850	9096	6.49
MDYS2	Disinomenine	32680	9256	6.49
MDYS3	Disinomenine	34140	8917	6.5
MDYS4	Disinomenine	32250	9488	6.5
MDYS5	Disinomenine	32930	11090	6.51
MDL1	Disinomenine	36820	12390	6.46
MDL2	Disinomenine	44160	15300	6.5
MDL3	Disinomenine	41710	13020	6.51
MDL4	Disinomenine	41860	14580	6.5
MDL5	Disinomenine	46650	15490	6.51
MDYL1	Disinomenine	23770	8476	6.51
MDYL2	Disinomenine	23540	8238	6.51
MDYL3	Disinomenine	28190	8519	6.51
MDYL4	Disinomenine	31620	11210	6.5
MDYL5	Disinomenine	26680	9551	6.5
MDR1	Acutudaurin	38190	12740	6.52
MDR2	Acutudaurin	45790	14290	6.56
MDR3	Acutudaurin	42990	13760	6.57
MDR4	Acutudaurin	43230	14700	6.55
MDR5	Acutudaurin	52100	17040	6.55
MDRH1	Acutudaurin	74140	25250	6.55
MDRH2	Acutudaurin	85130	27700	6.56
MDRH3	Acutudaurin	77230	27550	6.55
MDRH4	Acutudaurin	82220	28090	6.56
MDRH5	Acutudaurin	85920	30570	6.55
MDS1	Acutudaurin	1416000	432000	6.51
MDS2	Acutudaurin	1389000	393400	6.55
MDS3	Acutudaurin	1288000	386900	6.55
MDS4	Acutudaurin	1386000	406700	6.55
MDS5	Acutudaurin	1416000	401200	6.55
MDYS1	Acutudaurin	2049000	608300	6.54
MDYS2	Acutudaurin	2221000	623800	6.55
MDYS3	Acutudaurin	2090000	628400	6.56
MDYS4	Acutudaurin	2079000	577300	6.56
MDYS5	Acutudaurin	2051000	568700	6.57
MDL1	Acutudaurin	1995000	636800	6.52
MDL2	Acutudaurin	2075000	631400	6.55
MDL3	Acutudaurin	2069000	647600	6.56
MDL4	Acutudaurin	1891000	555300	6.56
MDL5	Acutudaurin	1976000	652500	6.56
MDYL1	Acutudaurin	2706000	820300	6.56
MDYL2	Acutudaurin	2756000	831800	6.56
MDYL3	Acutudaurin	2758000	827500	6.56
MDYL4	Acutudaurin	3151000	966100	6.55
MDYL5	Acutudaurin	2845000	867900	6.55
MDR1	Acutumine	124300	42650	6.52
MDR2	Acutumine	144500	46980	6.56
MDR3	Acutumine	137900	46530	6.57
MDR4	Acutumine	134300	46530	6.55
MDR5	Acutumine	170300	58290	6.55
MDRH1	Acutumine	251300	88990	6.55
MDRH2	Acutumine	272700	93210	6.56
MDRH3	Acutumine	267000	95040	6.55
MDRH4	Acutumine	277500	93670	6.56
MDRH5	Acutumine	273500	96480	6.55
MDS1	Acutumine	4639000	1433000	6.51
MDS2	Acutumine	4621000	1354000	6.55
MDS3	Acutumine	4399000	1333000	6.55
MDS4	Acutumine	4543000	1381000	6.55
MDS5	Acutumine	4711000	1389000	6.55
MDYS1	Acutumine	6708000	1909000	6.54
MDYS2	Acutumine	7388000	2118000	6.55
MDYS3	Acutumine	6854000	2021000	6.56
MDYS4	Acutumine	6769000	1915000	6.56
MDYS5	Acutumine	6814000	1972000	6.57
MDL1	Acutumine	6122000	1952000	6.52
MDL2	Acutumine	6307000	1920000	6.56
MDL3	Acutumine	6451000	1964000	6.57
MDL4	Acutumine	5732000	1719000	6.56
MDL5	Acutumine	5878000	1900000	6.56
MDYL1	Acutumine	8233000	2485000	6.56
MDYL2	Acutumine	8441000	2507000	6.56
MDYL3	Acutumine	8418000	2512000	6.56
MDYL4	Acutumine	9486000	2878000	6.55
MDYL5	Acutumine	8630000	2524000	6.55
MDR1	Magnocurarine	42040000	9315000	7.29
MDR2	Magnocurarine	42300000	9495000	7.32
MDR3	Magnocurarine	42950000	9809000	7.32
MDR4	Magnocurarine	40080000	9231000	7.31
MDR5	Magnocurarine	48910000	11140000	7.3
MDRH1	Magnocurarine	22480000	4702000	7.31
MDRH2	Magnocurarine	22540000	4554000	7.31
MDRH3	Magnocurarine	18150000	3718000	7.31
MDRH4	Magnocurarine	21440000	4790000	7.31
MDRH5	Magnocurarine	22300000	4942000	7.31
MDS1	Magnocurarine	2500000	733900	7.28
MDS2	Magnocurarine	2611000	778700	7.31
MDS3	Magnocurarine	2573000	734800	7.3
MDS4	Magnocurarine	2552000	743300	7.3
MDS5	Magnocurarine	2566000	744300	7.3
MDYS1	Magnocurarine	1590000	482200	7.3
MDYS2	Magnocurarine	1669000	481300	7.3
MDYS3	Magnocurarine	1657000	469500	7.33
MDYS4	Magnocurarine	1616000	463200	7.32
MDYS5	Magnocurarine	1640000	480900	7.33
MDL1	Magnocurarine	1286000	379500	7.29
MDL2	Magnocurarine	1297000	360100	7.32
MDL3	Magnocurarine	1230000	341100	7.33
MDL4	Magnocurarine	1128000	312900	7.32
MDL5	Magnocurarine	1218000	349200	7.31
MDYL1	Magnocurarine	1372000	373900	7.32
MDYL2	Magnocurarine	1325000	358200	7.32
MDYL3	Magnocurarine	1449000	438800	7.32
MDYL4	Magnocurarine	1729000	493700	7.31
MDYL5	Magnocurarine	1449000	378300	7.31
MDR1	Tetrandrine	10050	2331	7.38
MDR2	Tetrandrine	7793	2004	7.4
MDR3	Tetrandrine	9461	2614	7.4
MDR4	Tetrandrine	7799	2620	7.39
MDR5	Tetrandrine	8872	2929	7.38
MDRH1	Tetrandrine	21310	4281	7.39
MDRH2	Tetrandrine	18710	3692	7.39
MDRH3	Tetrandrine	14380	3175	7.38
MDRH4	Tetrandrine	3452	2606	7.36
MDRH5	Tetrandrine	18010	3873	7.39
MDS1	Tetrandrine	1058	2296	7.39
MDS2	Tetrandrine	944.6	297.7	7.4
MDS3	Tetrandrine	730.3	205.8	7.38
MDS4	Tetrandrine	752.9	199.4	7.39
MDS5	Tetrandrine	807.5	218.5	7.38
MDYS1	Tetrandrine	492.8	160.5	7.38
MDYS2	Tetrandrine	403.8	151.8	7.41
MDYS3	Tetrandrine	420.7	217.9	7.42
MDYS4	Tetrandrine	452.8	189.9	7.4
MDYS5	Tetrandrine	453.3	108.6	7.41
MDL1	Tetrandrine	561.5	226	7.4
MDL2	Tetrandrine	599.8	205.9	7.4
MDL3	Tetrandrine	510.3	213.1	7.41
MDL4	Tetrandrine	718.9	303.8	7.4
MDL5	Tetrandrine	6823	2243	7.41
MDYL1	Tetrandrine	595	227.6	7.4
MDYL2	Tetrandrine	575.2	237.7	7.4
MDYL3	Tetrandrine	1080	341	7.41
MDYL4	Tetrandrine	829.3	249.9	7.4
MDYL5	Tetrandrine	552.8	135.2	7.39
MDR1	Guattegaumerine(Dauriciline)	1204000	418100	6.5
MDR2	Guattegaumerine(Dauriciline)	1240000	409000	6.55
MDR3	Guattegaumerine(Dauriciline)	1180000	382900	6.55
MDR4	Guattegaumerine(Dauriciline)	1116000	394100	6.54
MDR5	Guattegaumerine(Dauriciline)	1246000	437100	6.54
MDRH1	Guattegaumerine(Dauriciline)	414200	145500	6.54
MDRH2	Guattegaumerine(Dauriciline)	404500	141200	6.55
MDRH3	Guattegaumerine(Dauriciline)	315400	114400	6.54
MDRH4	Guattegaumerine(Dauriciline)	378800	132800	6.55
MDRH5	Guattegaumerine(Dauriciline)	414600	145400	6.55
MDS1	Guattegaumerine(Dauriciline)	34960	8946	6.49
MDS2	Guattegaumerine(Dauriciline)	28310	6920	6.54
MDS3	Guattegaumerine(Dauriciline)	29710	8470	6.53
MDS4	Guattegaumerine(Dauriciline)	28730	7293	6.54
MDS5	Guattegaumerine(Dauriciline)	30130	7208	6.55
MDYS1	Guattegaumerine(Dauriciline)	10610	3314	6.53
MDYS2	Guattegaumerine(Dauriciline)	12800	4409	6.53
MDYS3	Guattegaumerine(Dauriciline)	11390	2892	6.56
MDYS4	Guattegaumerine(Dauriciline)	10010	2950	6.56
MDYS5	Guattegaumerine(Dauriciline)	10080	4274	6.56
MDL1	Guattegaumerine(Dauriciline)	24740	7199	6.51
MDL2	Guattegaumerine(Dauriciline)	22370	6062	6.55
MDL3	Guattegaumerine(Dauriciline)	23270	7311	6.56
MDL4	Guattegaumerine(Dauriciline)	18560	5404	6.56
MDL5	Guattegaumerine(Dauriciline)	21770	7790	6.55
MDYL1	Guattegaumerine(Dauriciline)	29010	7835	6.57
MDYL2	Guattegaumerine(Dauriciline)	28410	8376	6.56
MDYL3	Guattegaumerine(Dauriciline)	28070	8225	6.57
MDYL4	Guattegaumerine(Dauriciline)	29710	8370	6.56
MDYL5	Guattegaumerine(Dauriciline)	28450	8397	6.56
MDR1	Daurisoline	11570000	3186000	6.91
MDR2	Daurisoline	11130000	3139000	6.95
MDR3	Daurisoline	10970000	3018000	6.96
MDR4	Daurisoline	10570000	2914000	6.95
MDR5	Daurisoline	12370000	3465000	6.94
MDRH1	Daurisoline	8228000	2308000	6.95
MDRH2	Daurisoline	8295000	2231000	6.95
MDRH3	Daurisoline	6136000	1726000	6.95
MDRH4	Daurisoline	7444000	2176000	6.95
MDRH5	Daurisoline	8065000	2237000	6.95
MDS1	Daurisoline	693200	207300	6.91
MDS2	Daurisoline	669600	216700	6.95
MDS3	Daurisoline	627000	200800	6.95
MDS4	Daurisoline	627900	203400	6.94
MDS5	Daurisoline	643100	200000	6.94
MDYS1	Daurisoline	168000	62460	6.94
MDYS2	Daurisoline	181000	65420	6.95
MDYS3	Daurisoline	168000	56940	6.97
MDYS4	Daurisoline	172800	58610	6.97
MDYS5	Daurisoline	171000	56020	6.97
MDL1	Daurisoline	214700	65820	6.92
MDL2	Daurisoline	203900	70120	6.96
MDL3	Daurisoline	171200	62220	6.97
MDL4	Daurisoline	50010	16630	6.96
MDL5	Daurisoline	50450	15490	6.96
MDYL1	Daurisoline	73040	25170	6.96
MDYL2	Daurisoline	75290	26830	6.96
MDYL3	Daurisoline	77350	26240	6.96
MDYL4	Daurisoline	80620	27850	6.95
MDYL5	Daurisoline	76730	27000	6.95
MDR1	Dauricine	10060000	2582000	6.99
MDR2	Dauricine	12320000	3500000	7.03
MDR3	Dauricine	12420000	3365000	7.03
MDR4	Dauricine	11890000	3551000	7.02
MDR5	Dauricine	13670000	3673000	7.01
MDRH1	Dauricine	5003000	1729000	7.03
MDRH2	Dauricine	5266000	1887000	7.04
MDRH3	Dauricine	3604000	1310000	7.03
MDRH4	Dauricine	4579000	1631000	7.03
MDRH5	Dauricine	4759000	1808000	7.03
MDS1	Dauricine	747200	250800	7.01
MDS2	Dauricine	739700	295500	7.04
MDS3	Dauricine	685100	288500	7.03
MDS4	Dauricine	773500	278300	7.03
MDS5	Dauricine	811800	288400	7.03
MDYS1	Dauricine	230300	76510	7.04
MDYS2	Dauricine	237500	75900	7.04
MDYS3	Dauricine	234800	72990	7.07
MDYS4	Dauricine	238400	77280	7.07
MDYS5	Dauricine	242100	77830	7.07
MDL1	Dauricine	487100	148300	7.03
MDL2	Dauricine	457700	142900	7.06
MDL3	Dauricine	364700	112600	7.07
MDL4	Dauricine	70330	19830	7.06
MDL5	Dauricine	57270	16080	7.06
MDYL1	Dauricine	64570	18090	7.06
MDYL2	Dauricine	68090	19960	7.06
MDYL3	Dauricine	65830	17770	7.06
MDYL4	Dauricine	66380	19050	7.05
MDYL5	Dauricine	62480	17500	7.05
MDR1	Armepavine	7867000	1664000	6.64
MDR2	Armepavine	7711000	1646000	6.68
MDR3	Armepavine	7694000	1752000	6.68
MDR4	Armepavine	7921000	1830000	6.67
MDR5	Armepavine	9204000	1986000	6.65
MDRH1	Armepavine	3394000	996100	6.68
MDRH2	Armepavine	3404000	938500	6.68
MDRH3	Armepavine	2282000	656700	6.68
MDRH4	Armepavine	2990000	896300	6.68
MDRH5	Armepavine	3511000	1030000	6.67
MDS1	Armepavine	130600	35940	6.65
MDS2	Armepavine	145200	41930	6.68
MDS3	Armepavine	132800	38890	6.68
MDS4	Armepavine	136900	39530	6.68
MDS5	Armepavine	140500	42100	6.68
MDYS1	Armepavine	36220	9518	6.68
MDYS2	Armepavine	36150	9515	6.68
MDYS3	Armepavine	32250	9498	6.71
MDYS4	Armepavine	34150	8945	6.71
MDYS5	Armepavine	32430	9307	6.71
MDL1	Armepavine	68280	15440	6.67
MDL2	Armepavine	63450	16350	6.7
MDL3	Armepavine	67130	13750	6.71
MDL4	Armepavine	26410	4946	6.7
MDL5	Armepavine	21050	4184	6.7
MDYL1	Armepavine	27420	5499	6.7
MDYL2	Armepavine	25950	5240	6.71
MDYL3	Armepavine	29330	6267	6.7
MDYL4	Armepavine	31750	6136	6.69
MDYL5	Armepavine	31180	5542	6.69
